# Supplementary material for: Genome-wide identification, in silico characterization and expression analysis of the RNA helicase gene family in chickpea (C. arietinum L.)
Source: Sci Rep. 2022 Jun 13;12:9778. doi: 10.1038/s41598-022-13823-9 (PMC9192698; doi:10.1038/s41598-022-13823-9)
Supplement: Supplementary file 2 — Supplementary Tables. [file 41598_2022_13823_MOESM2_ESM.xlsx]

## Sheet: Supplementary Table S1
Supplementary Table S1. Details of primers used for qRT-PCR.
S.No.	Gene Name	Forward Primer	Reverse Primer
1	CaDEAD3	CTGGACAGAGAGTGAGTCCT	GGCTAATTTGGGAGTAGGACAG
2	CaDEAD10	CGTGGCAGATCGGAATGATAG	GCCGAACTTTACAAGAACTAATACC
3	CaDEAD36	GACACCTCTACATACATGCCTAAT	TGACATGCTAACTAATCCATCCC
4	CaDEAD42	TTACGGAGAGGAAGAGGATATT	TGTTAGAGCAAGAAAGGACA
5	CaDEAD46	AAGGAGTCCAAGCTTTATGGG	AGACGCTTTCGTTTAGTCTTCA
6	CaDEAD49	GGGTGACATCCAGAAGTTCTAC	CTCAGAAACCAACTTTCCTCTAGTA
7	CaDEAD50	CCCTGGTTTACGTTCCAAATAG	ACCCAACTGACAACATAACA
8	CaDEAH30	TGAACAAGTAAGTGATGGTAGAGC	CAACATCTGTTAGCATGCTTCATC
9	CaDExD/H7	CGATATTATGGAGGCGGTGTATG	GAGCCGTCTAATTGCCCTAATC
10	CaDExD/H10	GGGAAATGGTTCAAAGAAGAGAAAG	AGGCTTAAACAGCTAAGACTTCC
11	CaDExD/H12	CAAATGAAAGCACTGGACTATCTG	ATTGGGCTCTCCACAAAGAA
12	CaDExD/H47	GCACTCAATACTACCTACCAATCA	GTGTGTTCATGAATAACCTATTCCC
13	CaDExD/H55	AGAAGAAAGATGCGGCAGATAG	CACCAAATTGTCTCGCAGTTATG
14	CaDExD/H63	TTGTTGCAGCGGAATGCAAG	CAAATGGAACATACAACAGAGACAG
15	CaDExD/H66	AGCGAGATATGGTCGAGAGT	CTCCAGGCTTTAACGAGGTAAT
Ref. gene	GAPDH	TGATGACCACCGTCCATTCCATCA	AGACATCAACAGTTGGGACACGGA

## Sheet: Supplementary Table S2
Supplementary Table S2. Statistical analysis of mean trait values for relative water content (RWC), membrane stability index (MSI) and root traits for the seven genotypes, under control (C) and drought stress conditions (T). Means followed by different letters within a column are significantly different from each other at p < 0.05.
RWC		Day 0		Day 12		Day 24
S.No.	Genotype	C	T	C	T	C	T
1	ICC 4958	74.4214	76.42a	72.061	70.998	70.06a	65.76a
2	ICC 8261	72.51a	72.513	77.08a	72.7a	72.03b	68.334
3	ILWC 292	73.3718	74.3718	80.6132	75.11	70.9704	67.2791
4	ICC 1882	76.0298	75.02b	74.95b	69.012	69.2728	60.0b
5	SBD 377	76.45b	75.4583	81.97c	76.2b	75.79bc	63
6	ICC 283	79.6824	78.68c	79.787	69.3678	70.0141	62.7901
7	Pusa 362	73.1291	70.1291	72.777	66.6876	68.0791	63.9931
	Mean	75.0865	74.658	77.0354	70.2351	70.8885	64.4516
	SD	2.50769	2.74706	3.91665	3.12968	2.49367	2.87771
	CV (%)	3.33973	3.67952	5.08422	4.45601	3.51773	4.46492
MSI		Day 0		Day 12		Day 24
S.No.	Genotype	C	T	C	T	C	T
1	ICC 4958	84.01	85.99b	79a	79.22a	77.87	76.06a
2	ICC 8261	80.06a	81.00a	88.9327	80.3902	80.8533	77.08b
3	ILWC 292	85.06	83.65	78.1095	78.4657	77.057	76.8228
4	ICC 1882	78.12	80.23	80.46b	77.20b	65.0957	59.56
5	SBD 377	86.34	85.12	86.1396	80.0353	81.0534	79.43
6	ICC 283	79.12b	79.44b	80.222	81.4982	80.3958	76.03c
7	Pusa 362	85.06	84.99	82	81.8484	80.3384	76
	Mean	82.5386	82.9171	82.1234	79.8088	77.5234	74.4261
	SD	3.33379	2.64939	3.97407	1.65018	5.69368	6.66517
	CV (%)	4.03907	3.19522	4.83914	2.06767	7.34447	8.95541
Root traits		Day 24
S.No.	Genotype	Root length (cm)		Surface area (cm2 )		Root diameter (mm)		Root volume (cm3)
		C	T	C	T	C	T	C	T
1	ICC 4958	483.062	372.986	84.3646	53.135	0.54a	0.45345	0.9675	0.6025a
2	ICC 1882	317.85a	284.82a	47.42a	41.3511	0.47adgf	0.4625	0.56a	0.4775b
3	Pusa 362	331.44a	199.028	45.53ac	33.5927	0.75eg	0.5514	0.57ac	0.4675
4	SBD 377	461.845	313.763	62.74acd	53.168	0.79b	0.57405	0.9691	0.77abc
5	ICC 8261	595.33b	185.76b	73.83acd	35.0399	0.97bc	0.6042	0.82acd	0.527
6	ICC 283	361.92a	274.478	60.65acd	45.05	0.53g	0.5063	0.81acde	0.5975d
7	ILWC 292	583.96c	219.606	118.93b	32.6695	0.46gf	0.47435	1.52b	0.387e
	Mean	447.915	264.35	70.4949	42.0009	0.64	0.518036	0.888086	0.547
	CV (%)	25.7064	25.4744	35.9902	20.9515	30.3766	11.4139	36.5374	22.7003

## Sheet: Supplementary Table S3
Supplementary Table S3. Details of the RNA helicase genes identified in chickpea genome.
S. No.	Gene ID (NCBI)	Common name	Ch./Scaffold (Start..End)	Strand	Theoretical pI	Mol. Wt (Da)	Length (no. of amino acids)	Subcellular localization
1	LOC101510078	CaDEAH1	Ca1(445646..454638)	+	7.07	129877	1157	Nucleus
2	LOC101515691	CaDEAD1	Ca1 (577829..583312)	+	6.01	129121	1140	Nucleus
3	LOC101510831	CaDExD/H1	Ca1 (2178890..2190515)	+	5.07	150205	1352	Nucleus
4	LOC101492787	CaDEAH2	Ca1 (2994494..3002773)	+	8.25	78323.9	702	Chloroplast
5	LOC101494088	CaDEAH3	Ca1 (4378222..4386478)	-	5.74	124317	1071	Nucleus
6	LOC101501625	CaDExD/H2	Ca1 (7525508..7537529)	-	6.22	154014	1353	Plasma Membrane
7	LOC101488221	CaDEAD2	Ca1 (8107288..8113883)	+	9.95	126148	1147	Nucleus
8	LOC101504948	CaDEAH4	Ca1 (9664926..9676881)	+	8.71	112892	1006	Nucleus
9	LOC101507535	CaDEAD3	Ca1 (10297366..10303166)	-	8.83	55570.2	501	Mitochondrion
10	LOC101490099	CaDEAD4	Ca1 (10494358..10497480)	-	5.29	46604.4	412	Cytosol
11	LOC101501631	CaDEAH5	Ca1 (10898124..10907604)	-	6.2	141691	1254	Nucleus
12	LOC101505705	CaDEAD5	Ca1 (12007860..12031277)	+	6.12	264784	2381	Nucleus
13	LOC101490528	CaDEAH6	Ca1 (15124422..15134541)	-	8.28	112706	1006	Nucleus
14	LOC101488233	CaDExD/H3	Ca1 (19042454..19047108)	-	5.83	45904.7	406	Nucleus
15	LOC101514724	CaDExD/H4	Ca1 (23121516..23133321)	-	8.48	80609.6	724	Nucleus
16	LOC101499204	CaDEAD6	Ca1 (24135618..24143074)	-	9.53	68837.5	610	Mitochondrion
17	LOC101509128	CaDEAD7	Ca1(30335320..30342456)	+	8.35	62730.9	556	Nucleus
18	LOC101511069	CaDEAH7	Ca1 (33167929..33212488)	+	6.93	136263	1214	Nucleus
19	LOC101502699	CaDExD/H5	Ca1 (40136224..40139522)	+	9.43	61538.2	561	Chloroplast
20	LOC101504864	CaDExD/H6	Ca1 (43987859..43996286)	+	5.59	248210	2187	Cytosol
21	LOC101507765	CaDExD/H7	Ca2 (1038148..1047933)	-	6.19	111584	977	Nucleus
22	LOC101492036	CaDEAD8	Ca2 (2001966..2007600)	-	9.63	80045	738	Nucleus
23	LOC101503017	CaDExD/H8	Ca2 (2277447..2285134)	+	6.83	45758.5	404	Nucleus
24	LOC101514080	CaDExD/H9	Ca2 (3308497..3312541)	-	6.43	90987.6	805	Nucleus
25	LOC105851572	CaDExD/H10	Ca2 (6962944..6966779)	-	9.07	47058.1	428	Cytosol
26	LOC101500164	CaDEAD9	Ca2 (9912909..9919857)	+	10.16	74273.3	668	Nucleus
27	LOC101499218	CaDExD/H11	Ca2 (24204397..24238410)	-	6.35	188459	1670	Nucleus
28	LOC101508296	CaDExD/H12	Ca2 (31151746..31160047)	-	8.54	148859	1299	Nucleus
29	LOC101510984	CaDEAH8	Ca2 (33715494..33735073)	-			1739	Nucleus
30	LOC101511611	CaDEAD10	Ca2 (33756395..33761110)	+	9.48	63360.4	592	Chloroplast
31	LOC101488704	CaDExD/H13	Ca2 (33816079..33823325)	+	6.95	134977	1216	Nucleus
32	LOC101502618	CaDEAD11	Ca2 (34716288..34721510)	-	8.98	84221.2	743	Nucleus
33	LOC101504570	CaDExD/H14	Ca3 (1738531..1748972)	-	7.04	137277	1213	Nucleus
34	LOC101496723	CaDExD/H15	Ca3 (6671950..6687507)	+	8.31	59988.1	544	Nucleus
35	LOC101499232	CaDExD/H16	Ca3 (14452635..14477861)	+	6.34	99009.3	878	Nucleus
36	LOC101498356	CaDEAD12	Ca3 (22844227..22850287)	-	8.65	57288.6	499	Nucleus
37	LOC101512915	CaDExD/H17	Ca3 (23271140..23282288)	+	8.96	248104	2220	Nucleus
38	LOC105851799	CaDEAD13	Ca3 (23911296..23912330)	-	6.8	14296.6	132	Plasma Membrane
39	LOC101489915	CaDExD/H18	Ca3 (26191081..26198834)	+	8.74	93875.5	823	Nucleus
40	LOC101497492	CaDEAH9	Ca3 (28400645..28404468)	-	7.98	92484.4	818	Plasma Membrane
41	LOC101495091	CaDEAH10	Ca3 (29133989..29145969)	+	8.2	164555	1433	Nucleus
42	LOC101507890	CaDEAH11	Ca3 (30675273..30686223)	-	8.98	79965.9	714	Nucleus
43	LOC101488605	CaDExD/H19	Ca3 (32864082..32870260)	-	9.47	59712.7	525	Nucleus
44	LOC101506720	CaDExD/H20	Ca3 (33078250..33097492)	-	6.83	162299	1428	Nucleus
45	LOC101503277	CaDEAD14	Ca3 (36880468..36885201)	+	5.64	84816.4	776	Nucleus
46	LOC101495761	CaDEAD15	Ca3 (37324257..37329246)	-	7.66	80994.88	742	Chloroplast
47	LOC101502324	CaDExD/H21	Ca3 (39792571..39804600)	-	6.32	213290	1895	Nucleus
48	LOC101495858	CaDEAD16	Ca4 (1043518..1050542)	+	9.17	67225.6	603	Nucleus
49	LOC101489609	CaDEAH12	Ca4 (4786030..4808951)	-	5.6	166535	1473	Nucleus
50	LOC101498592	CaDEAH13	Ca4 (5779707..5785457)	-	8.93	98823.9	869	Nucleus
51	LOC101499567	CaDEAD17	Ca4 (5752745..5760060)	-	9.17	67225.6	603	Nucleus
52	LOC101514247	CaDExD/H22	Ca4 (6079408..6085140)	+	7.01	67768.4	607	Nucleus
53	LOC101508026	CaDEAD18	Ca4 (6668405..6673345)	+	9.67	63109.5	571	Nucleus
54	LOC101515753	CaDExD/H23	Ca4 (6826798..6838561)	-	6.92	114185	1010	Chloroplast
55	LOC101498048	CaDEAH14	Ca4 (7066499..7071330)	-	7.22	82054.3	721	Nucleus
56	LOC101495645	CaDExD/H24	Ca4 (7809772..7820049)	-	6.47	115924	1019	Nucleus
57	LOC101508029	CaDEAD19	Ca4 (10478505..10481530)	+	6	65939.6	588	Cytosol
58	LOC101493737	CaDEAD20	Ca4 (13106530..13111308)	-	9.34	68489.34	631	Mitochondrion
59	LOC101502331	CaDExD/H25	Ca4 (13969710..13978758)	-	6.84	125777	1089	Nucleus
60	LOC101503939	CaDExD/H26	Ca4 (15445359..15459032)	+	6.81	106755	945	Plasma Membrane
61	LOC101495115	CaDExD/H27	Ca4 (17721577..17732446)	-	7.53	119211	1072	Nucleus
62	LOC101501805	CaDExD/H28	Ca4 (23193192..23205110)	+	8.67	115556	1034	Nucleus
63	LOC101494903	CaDEAH15	Ca4 (28080408..28086825)	-	6.37	128237	1137	Nucleus
64	LOC101490716	CaDEAH16	Ca4 (30294779..30317536)	-	5.14	234550	2052	Nucleus
65	LOC101496432	CaDExD/H29	Ca4 (33636141..33651869)	-	8.8	175514	1538	Nucleus
66	LOC101509841	CaDEAH17	Ca4 (36271327..36279600)	-	6.49	134629	1178	Nucleus
67	LOC101497407	CaDEAH18	Ca4 (36974372..36985985)	-	5.12	84055.6	740	Nucleus
68	LOC101501281	CaDEAD21	Ca4 (37808916..37836550)	+	5.61	104101	928	Nucleus
69	LOC101501811	CaDExD/H30	Ca4 (40799897..40820628)	-	7.88	236247	2141	Nucleus
70	LOC101511981	CaDEAD22	Ca4 (43608139..43613880)	-	5.46	48179.3	427	Cytosol
71	LOC101500650	CaDExD/H31	Ca4 (44063364..44080773)	-	6.17	156759	1353	Nucleus
72	LOC101508671	CaDEAH19	Ca4 (48360058..48365957)	+	6.47	137968	1203	Nucleus
73	LOC101515116	CaDExD/H32	Ca4 (49169421..49171140)	-	8.56	31218.2	268	Nucleus
74	LOC101500963	CaDExD/H33	Ca5 (338845..413646)	-	6.83	141626	1260	Nucleus
75	LOC101489091	CaDExD/H34	Ca5 (2135080..2166652)	-	5.86	129934	1146	Nucleus
76	LOC101501600	CaDExD/H35	Ca5 (2693014..2700058)	+	8.72	21976.2	192	Nucleus
77	LOC101493317	CaDEAH20	Ca5 (4986730..5011475)	-	5.94	106590	928	Nucleus
78	LOC101488528	CaDEAH21	Ca5 (18716617..18741617)	+	7.77	134492	1207	Nucleus
79	LOC101492436	CaDEAD23	Ca5 (19459369..19465058)	+	9.74	59882.9	557	Mitochondrion
80	LOC113786555	CaDEAD24	Ca5 (22133783..22134288)	-	6.06	12152.1	108	Nucleus
81	LOC101509624	CaDEAD25	Ca5 (23413786..23424123)	-	7.91	86311	768	Nucleus
82	LOC101510275	CaDExD/H36	Ca5 (24539193..24571717)	-	5.92	149446	1330	Cytosol
83	LOC101488529	CaDExD/H37	Ca5 (24831904..24832529)	-	7.77	133986	1203	Nucleus
84	LOC101490066	CaDExD/H38	Ca5 (27623973..27632656)	+	6.51	102298	908	Cytosol
85	LOC101508464	CaDEAD26	Ca5 (28359546..28363718)	-	9.10	65980.4	587	Nucleus
86	LOC101500235	CaDExD/H39	Ca5 (28453304..28459683)	-	6.85	144448	1246	Nucleus
87	LOC101492097	CaDExD/H40	Ca5 (30241027..30244822)	-	9.42	59083.8	532	Nucleus
88	LOC101492886	CaDEAD27	Ca5 (34730488..34736440)	-	5.46	48254.4	427	Cytosol
89	LOC101508564	CaDExD/H41	Ca5 (35121784..35146904)	-	5.29	164318	1432	Nucleus
90	LOC101496220	CaDExD/H42	Ca5 (35534585..35547354)	-	6.43	186354	1662	Nucleus
91	LOC101510281	CaDEAD28	Ca5 (41944381..41951163)	+	8.19	66526.2	617	Nucleus
92	LOC101513809	CaDEAH22	Ca5 (43334982..43342392)	-	7.34	196435	1734	Nucleus
93	LOC101499700	CaDExD/H43	Ca5 (44324084..44347805)	+	5.49	203138	1813	Cytosol
94	LOC101506536	CaDEAD29	Ca6 (1763464..1768426)	-	9.39	59792.3	530	Nucleus
95	LOC101507100	CaDExD/H44	Ca6 (2447229..2459187)	-	8.81	116050	1034	Mitochondrion
96	LOC101505143	CaDExD/H45	Ca6 (4268422..4277567)	+	6.36	110515	977	Cytosol
97	LOC101491998	CaDExD/H46	Ca6 (5307988..5315791)	-	8.34	86600.8	765	Nucleus
98	LOC101512225	CaDEAD30	Ca6 (5702559..5707087)	+	9.26	87193.1	762	Nucleus
99	LOC101508370	CaDEAD31	Ca6 (6910568..6918306)	-	5.75	121348	1071	Nucleus
100	LOC101499285	CaDEAH23	Ca6 (11157531..11166312)	+	8.38	78430.1	697	Nucleus
101	LOC101502373	CaDEAH24	Ca6 (11203506..11211061)	-	8.92	101540	911	Nucleus
102	LOC101503224	CaDExD/H47	Ca6 (12502432..12508517)	+	9.03	55882.9	497	Nucleus
103	LOC101514164	CaDExD/H48	Ca6 (13759881..13777372)	-	8.27	258473	2321	Nucleus
104	LOC101493552	CaDEAD32	Ca6 (21568635..21576833)	-	9.85	86435.3	770	Nucleus
105	LOC101505148	CaDEAH25	Ca6 (21894640..21899761)	-	7.95	101566	894	Nucleus
106	LOC101515139	CaDEAD33	Ca6 (32273430..32279270)	-	5.67	54918.8	491	Nucleus
107	LOC101497977	CaDEAH26	Ca6 (32415377..32425079)	+	7.7	100675	888	Nucleus
108	LOC101504526	CaDEAD34	Ca6 (32794216..32799673)	+	9.27	73752.4	680	Nucleus
109	LOC101509536	CaDExD/H49	Ca6 (35619931..35646504)	-	5.78	226028	2044	Nucleus
110	LOC101500990	CaDEAD35	Ca6 (36348118..36379588)	-	6.18	143338	1280	Nucleus
111	LOC101515365	CaDExD/H50	Ca6 (49572997..49582955)	+	8.66	91998.6	814	Nucleus
112	LOC101508263	CaDEAD36	Ca6 (50736164..50745023)	-	5.48	48238.5	426	Cytosol
113	LOC101497553	CaDExD/H51	Ca6 (56589628..56593304)	-	5.81	85382.4	756	Cytosol
114	LOC101498206	CaDExD/H52	Ca6 (56669467..56674159)	-	6.54	91838.6	813	Nucleus
115	LOC101493350	CaDEAD37	Ca7 (15147..17859)	-	8.65	80120.3	692	Nucleus
116	LOC101505054	CaDExD/H53	Ca7 (1170073..1176150)	-	9.08	52678	470	Nucleus
117	LOC101506463	CaDEAD38	Ca7 (2967146..2980686)	-	5.70	95206	859	Cytosol
118	LOC101504208	CaDEAH27	Ca7 (5418061..5428384)	-	5.87	122977	1059	Nucleus
119	LOC101507449	CaDExD/H54	Ca7 (5493736..5513795)	+	5.55	380229	3496	Nucleus
120	LOC101502793	CaDExD/H55	Ca7 (5953180..5975014)	-	6.36	182920	1626	Nucleus
121	LOC101514624	CaDEAD39	Ca7 (7029587..7032926)	-	7.99	73148.13	658	Nucleus
122	LOC101510961	CaDEAD40	Ca7 (7597913..7607724)	-	9.25	65260.8	576	Nucleus
123	LOC101509456	CaDEAD41	Ca7 (14989905..14999462)	-	9.19	87521.7	775	Nucleus
124	LOC101499626	CaDEAD42	Ca7 (15008761..15016223)	-			438	Nucleus
125	LOC101506044	CaDEAD43	Ca7 (22287402..22294770)	+	7.59	65816.9	591	Chloroplast
126	LOC101496815	CaDEAH28	Ca7 (30331880..30335501)	-	6.46	102790	899	Nucleus
127	LOC101490117	CaDEAD44	Ca7 (32093872..32097429)	-	5.42	46582.3	413	Cytosol
128	LOC101503799	CaDExD/H56	Ca7 (36409445..36421585)	-	9.07	249804	2228	Nucleus
129	LOC101514088	CaDEAD45	Ca7 (36914902..36925934)	+	8.75	61164.6	530	Nucleus
130	LOC101502194	CaDExD/H57	Ca7 (40407272..40414076)	-	5.86	98565.6	870	Nucleus
131	LOC101491411	CaDExD/H58	Ca7 (45299694..45328029)	-	8.86	130629	1149	Nucleus
132	LOC101515621	CaDEAH29	Ca8 (156497..165286)	-	7.46	103591	926	Nucleus
133	LOC101505504	CaDExD/H59	Ca8 (504467..511700)	+	7.66	123249	1070	Nucleus
134	LOC101490449	CaDExD/H60	Ca8 (719764..726584)	-	7.51	63603.4	564	Nucleus
135	LOC101499225	CaDExD/H61	Ca8 (5003965..5009697)	+	5.95	85032.5	743	Nucleus
136	LOC101503147	CaDEAH30	Ca8 (7534055..7545472)	-	7.53	79932.7	704	Nucleus
137	LOC101504332	CaDEAD46	Ca8 (8046662..8051574)	+	8.76	57722.1	526	Nucleus
138	LOC113788060	CaDExD/H62	Ca8 (9400088..9401598)	-	9.56	20802.3	182	Mitochondrion
139	LOC101497364	CaDEAH31	Ca8 (10130952..10150483)	+	8.01	140631	1261	Nucleus
140	LOC101505535	CaDEAD47	NW_004516574.1 (1284592..1289380)	+	9.80	67396.4	622	Nucleus
141	LOC101511632	CaDEAD48	NW_004515882.1 (294226..300321)	+	7.6	66232.4	612	Nucleus
142	LOC101508424	CaDEAD49	NW_004515694.1 (186579..190745)	-	5.46	46883.6	413	Cytosol
143	LOC101505990	CaDEAD50	NW_004517046.1 (390916..396278)	-	9.46	76311.4	687	Mitochondrion
144	LOC101502448	CaDExD/H63	NW_004519744.1 (81027..89119)	+	5.29	131110	1165	Nucleus
145	LOC101507893	CaDExD/H64	NW_004515935.1 (28447..31546)	+	4.86	30990.5	272	Cytosol
146	LOC101514229	CaDExD/H65	NW_004515794.1 (506685..564960)	+	6.06	236489	2081	Nucleus
147	LOC101515105	CaDEAH32	NW_004517355.1 (339653..352994)	+	6.94	86208.8	759	Nucleus
148	LOC101491973	CaDExD/H66	NW_004516889.1 (277405..282329)	+	5.14	139363	1224	Nucleus
149	LOC101505996	CaDEAH33	NW_004522707.1 (2414..7327)	+	6.14	89202.7	799	Nucleus
150	LOC101497604	CaDExD/H67	NW_004516469.1(43521..51783)	+	8.5	140635	1246	Nucleus
Ca : chromosome; NW : scaffold
